# Supplementary material for: Earth’s geodynamic evolution constrained by 182W in Archean seawater
Source: Nat Commun. 2022 May 16;13:2701. doi: 10.1038/s41467-022-30423-3 (PMC9110358; doi:10.1038/s41467-022-30423-3)
Supplement: Supplementary file 3 — Supplementary Data 1 [file 41467_2022_30423_MOESM3_ESM.xlsx]

## Sheet: TIMS Vienna
	Analytical session	# Standards per analytical session	Sample/Standard	182W N6/3	2SE	182W N6/4	2SE	183W N6/4	2SE
	M0627*		M0627 f01	0.864864	2.53446e-06	0.864898	3.43717e-06	0.467156	1.5955e-06
			M0627 f07	0.864865	2.99688e-06	0.864899	3.83183e-06	0.467156	1.52984e-06
			M0627 f04	0.864865	2.47794e-06	0.864897	3.24022e-06	0.467154	1.51753e-06
			M0627 f03	0.864861	2.70946e-06	0.86489	3.60526e-06	0.467152	1.55732e-06
			M0627 f08	0.864862	2.81728e-06	0.864897	3.53405e-06	0.467156	1.54563e-06
			M0627 f05	0.864862	2.81708e-06	0.864897	3.63339e-06	0.467156	1.70211e-06
		6	average	0.864863		0.864896		0.467155
			2RSD/2RSE	3.96697	1.61951	7.32887	2.992	7.11642	2.90527
			M0627 TM1-2	0.864871	2.91796e-06	0.864907	3.80283e-06	0.467156	1.65699e-06
			µ	8.22278	3.37387	11.735	4.39681	2.44138	3.54698
	M0628*		M0628 f01	0.864867	2.64291e-06	0.864901	3.47551e-06	0.467155	1.44268e-06
			M0628 f04	0.864865	2.52566e-06	0.864897	3.1479e-06	0.467154	1.57517e-06
			M0628 f02	0.864864	2.51958e-06	0.864897	3.32377e-06	0.467156	1.45284e-06
			M0628 f05	0.864864	3.4177e-06	0.864903	4.38503e-06	0.467159	1.92183e-06
			M0628 f03	0.864864	2.54249e-06	0.864898	3.38727e-06	0.467155	1.58749e-06
		5	average	0.864865		0.864899		0.467156
			2RSD/2RSE	2.66141	1.19022	6.00496	2.6855	7.13599	3.19131
			M0628 TM2-3	0.864869	4.8769e-06	0.864903	7.09841e-06	0.467158	2.82659e-06
			µ	4.52523	5.63889	4.29546	8.20718	5.85324	6.05059
	M0640*		M0640 f01	0.864864	2.60119e-06	0.864898	3.4541e-06	0.467155	1.52568e-06
			M0640 f04	0.864861	2.11015e-06	0.864892	3.10488e-06	0.467153	1.52233e-06
			M0640 f03	0.864866	2.86937e-06	0.8649	3.81637e-06	0.467156	1.50763e-06
			M0640 f15	0.864861	2.42136e-06	0.864895	3.04817e-06	0.467155	1.4258e-06
			M0640 f06	0.864863	2.36892e-06	0.864895	3.31007e-06	0.467156	1.3776e-06
			M0640 f02	0.864861	2.29617e-06	0.864895	2.99327e-06	0.467155	1.4367e-06
			M0640 f14	0.864864	2.63931e-06	0.8649	3.35472e-06	0.467158	1.57478e-06
			M0640 f05	0.864861	2.33634e-06	0.864893	3.37139e-06	0.467154	1.60054e-06
		8	average	0.864863		0.864896		0.467155
			2RSD/2RSE	4.04868	1.43142	7.14319	2.5255	5.82869	2.06075
			M0640 TM2-5	0.864867	2.28319e-06	0.864902	2.87448e-06	0.467156	1.30849e-06
			µ	5.67277	2.63993	6.49296	3.32348	1.87339	2.80097
			M0640 IF-G	0.864872	2.72382e-06	0.864904	3.42856e-06	0.467154	1.66857e-06
			µ	10.906	3.14939	9.72164	3.96409	-2.03762	3.57177
	M0660*		M0660 f05	0.864862	2.50712e-06	0.864895	3.23692e-06	0.467155	1.52978e-06
			M0660 f06	0.864865	2.532e-06	0.8649	3.37702e-06	0.467156	1.42593e-06
			M0660 f07	0.864863	2.06575e-06	0.864896	2.61746e-06	0.467156	1.15266e-06
			M0660 f08	0.864864	2.17259e-06	0.864898	2.83616e-06	0.467156	1.40816e-06
			M0660 f09	0.864861	2.39256e-06	0.864895	3.13732e-06	0.467155	1.59358e-06
			M0660 f01	0.864859	2.14797e-06	0.864891	2.86392e-06	0.467155	1.28913e-06
		6	average	0.864862		0.864896		0.467155
			2RSD/2RSE	5.15421	2.1042	7.08313	2.89167	1.95133	0.796628
			M0660 TM3-4	0.864867	2.39682e-06	0.864901	3.18844e-06	0.467156	1.44397e-06
			µ	5.68618	2.77131	5.59075	3.68649	2.14789	3.09098
			M0660 TM3-5	0.864869	2.18651e-06	0.8649	3.14413e-06	0.467153	1.43585e-06
			µ	7.71655	2.52814	4.25351	3.63525	-4.12617	3.07363
			M0660 SMS-8	0.864867	2.28364e-06	0.864902	2.92108e-06	0.467155	1.29053e-06
			µ	5.68301	2.64045	6.48408	3.37736	-0.370632	2.76254
			M0660 TM3-7	0.86487	2.00891e-06	0.864903	2.75375e-06	0.467156	1.36146e-06
			µ	8.45862	2.32278	8.21876	3.18388	1.30634	2.91436
	M0670*		M0670 f21	0.864863	2.66984e-06	0.864897	3.56301e-06	0.467156	1.44388e-06
			M0670 f15	0.864863	2.64548e-06	0.864894	3.63107e-06	0.467154	1.51635e-06
			M0670 f17	0.864863	2.62344e-06	0.864895	3.45225e-06	0.467154	1.65384e-06
			M0670 f18	0.864866	2.58835e-06	0.864898	3.5541e-06	0.467154	1.70305e-06
		4	average	0.864864		0.864896		0.467154
			2RSD/2RSE	4.11879	2.05939	4.43663	2.21831	3.96196	1.98098
			M0670 SMS-7	0.864869	2.46203e-06	0.864902	3.36482e-06	0.467156	1.55338e-06
			µ	6.02083	2.84671	6.32694	3.8904	2.87327	3.32518
	M0679*		M0679 f18	0.864864	2.27049e-06	0.864899	3.16029e-06	0.467156	1.41419e-06
			M0679 f19	0.864862	2.76904e-06	0.864894	3.6764e-06	0.467154	1.39642e-06
			M0679 f20	0.864863	2.35552e-06	0.864895	3.05934e-06	0.467154	1.34361e-06
			M0679 f02	0.864862	2.61944e-06	0.864896	3.29479e-06	0.467154	1.54823e-06
			M0679 f03	0.864863	2.23214e-06	0.864895	2.87868e-06	0.467154	1.30989e-06
			M0679 f04	0.864863	2.47154e-06	0.864897	3.36754e-06	0.467155	1.50571e-06
			M0679 f05	0.864862	2.37103e-06	0.864895	3.20113e-06	0.467154	1.41354e-06
		7	average	0.864863		0.864896		0.467154
			2RSD/2RSE	1.90799	0.721153	3.83176	1.44827	3.08537	1.16616
			M0679 TM2-2	0.864869	3.3355e-06	0.864899	4.599e-06	0.467154	2.19645e-06
			µ	7.27081	3.85665	3.98989	5.31738	-1.84694	4.70177
	M0703*		M0702 f04	0.864861	4.2172e-06	0.864893	5.80873e-06	0.467155	2.4724e-06
			M0703 f02	0.86486	1.97792e-06	0.864894	2.523e-06	0.467155	1.18206e-06
			M0703 f08	0.864859	1.59916e-06	0.864894	2.19997e-06	0.467156	9.37172e-07
			M0703 f09	0.864864	1.75518e-06	0.864897	2.39174e-06	0.467155	1.1704e-06
			M0703 f11	0.864865	1.34725e-06	0.864899	1.98265e-06	0.467155	8.88947e-07
			M0703 f10	0.864859	2.66407e-06	0.86489	3.64269e-06	0.467153	1.66326e-06
		6	average	0.864861		0.864894		0.467155
			2RSD/2RSE	5.28082	2.15588	7.69731	3.14241	4.54676	1.85621
			M0703 FeR-4	0.864868	2.19548e-06	0.864903	2.96628e-06	0.467155	1.26763e-06
			µ	7.82848	2.53852	9.93441	3.42961	0.593644	2.71352
	M0713*		M0713 f05	0.86486	1.95869e-06	0.864894	2.68282e-06	0.467155	1.20636e-06
			M0713 f04	0.864858	1.80376e-06	0.86489	2.4732e-06	0.467154	1.14746e-06
			M0713 f06	0.864862	1.3451e-06	0.864893	1.81295e-06	0.467153	7.64434e-07
			M0713 f06	0.86486	1.24257e-06	0.864891	1.7719e-06	0.467153	6.99205e-07
			M0713 f01	0.864862	2.12436e-06	0.864895	2.77005e-06	0.467155	1.1139e-06
			M0713 f03	0.86486	1.3782e-06	0.864891	1.85399e-06	0.467153	7.02088e-07
		6	average	0.86486		0.864892		0.467154
			2RSD/2RSE	3.0971	1.26439	4.56485	1.86359	4.22946	1.72667
			M0713 FeR-2	0.864866	2.99082e-06	0.864894	4.0195e-06	0.467153	1.8355e-06
			µ	6.09613	3.45813	2.27563	4.64739	-2.75259	3.92912
			M0713 FeR-2_2	0.864866	2.69955e-06	0.8649	3.391e-06	0.467155	1.4586e-06
			µ	6.71632	3.12135	8.82585	3.92069	2.32343	3.1223
	M0717*		M0717 f01	0.864857	1.56698e-06	0.864888	2.22806e-06	0.467153	8.98783e-07
			M0717 f02	0.864859	2.0298e-06	0.864892	2.66816e-06	0.467155	1.29911e-06
			M0717 f03	0.864863	1.64023e-06	0.864896	2.26098e-06	0.467155	9.86128e-07
			M0717 f05	0.864862	1.63497e-06	0.864895	2.24598e-06	0.467154	9.30373e-07
			M0717 f06	0.864862	2.22243e-06	0.864893	2.82158e-06	0.467154	1.31006e-06
			M0717 f07	0.864861	1.61809e-06	0.864893	2.2106e-06	0.467155	9.35689e-07
			M0717 f08	0.864862	1.69628e-06	0.864894	2.35696e-06	0.467154	1.00571e-06
			M0717 f09	0.864862	1.54764e-06	0.864892	2.01328e-06	0.467153	9.03688e-07
		8	average	0.864861		0.864893		0.467154
			2RSD/2RSE	4.70522	1.66355	5.37289	1.8996	3.0374	1.07388
			M0717 TM3-4,5	0.864866	2.34134e-06	0.864898	3.14436e-06	0.467155	1.37968e-06
			µ	6.2248	2.70717	6.39513	3.63553	1.27057	2.95338
			M0717 TM3-2	0.864866	2.15415e-06	0.864897	2.89036e-06	0.467154	1.40914e-06
			µ	5.22712	2.49073	5.12634	3.34185	-1.06454	3.01643
	M0008+		M0008 f01	0.864862	2.3718e-06	0.864896	3.21747e-06	0.467156	1.46376e-06
			M0008 f02	0.864863	2.48228e-06	0.864897	3.17828e-06	0.467155	1.27828e-06
			M0008 f03	0.864865	2.41672e-06	0.864897	3.44201e-06	0.467154	1.45648e-06
			M0008 f04	0.864863	2.42295e-06	0.864898	3.42073e-06	0.467154	1.56896e-06
			M0008 f05	0.864863	2.41911e-06	0.864896	3.27287e-06	0.467155	1.41263e-06
		5	average	0.864863		0.864897		0.467155
			2RSD/2RSE	2.69055	1.20325	1.48403	0.663677	3.79485	1.69711
			M0008 TM-3-6,7,8	0.864868	5.05749e-06	0.864903	6.60512e-06	0.467157	3.5002e-06
			µ	5.76215	5.8477	6.9667	7.63684	4.17334	7.49257
	all	10	average 2RSD/2RSE	3.42107	1.40118	4.99524	2.03005	4.06257	1.67772
	*Data obtained using a Thermo Fisher Triton
	+Data obtained using a Thermo Fisher Triton XT
