# Supplementary material for: Earth’s geodynamic evolution constrained by 182W in Archean seawater
Source: Nat Commun. 2022 May 16;13:2701. doi: 10.1038/s41467-022-30423-3 (PMC9110358; doi:10.1038/s41467-022-30423-3)
Supplement: Supplementary file 4 — Supplementary Data 2 [file 41467_2022_30423_MOESM4_ESM.xlsx]

## Sheet: MC-ICP-MS Cologne
		Normalized to 186W/184W = 0.92767					Normalized to 186W/183W = 1.9859
		µ182Wmeas	± int 2s.e. in µ	µ183Wmeas	± int 2s.e. in µ		µ182Wmeas	± int 2s.e. in µ
samples
		-1.4537	10.7847	-8.93888	6.49031		2.81059	6.96945
		4.27127	7.78717	-0.360953	4.95041		5.05469	5.85248
		4.92948	13.3917	10.2068	7.69967		3.08682	10.1839
	TM 3-6.7.8	1.88622	8.7864	-2.43809	6.4247		5.15408	6.8019
	session a	6.77974	10.3948	-2.01335	6.66787		5.79855	7.71244
		14.8861	7.89296	-0.814203	4.67964		13.4073	6.2501
		13.8947	9.4919	3.54104	5.60309		10.6068	6.23411
mean (± 95%CI)		6.45626	5.56262	-0.116799	5.43641		6.55983	3.66465
		2.96925	6.25662	-0.285126	5.19186		6.1002	4.70272
		4.70817	6.04621	3.51197	4.5417		5.20272	5.01169
		3.47338	5.25139	-1.06635	5.59096		4.66338	4.94883
		10.2804	6.19907	-0.682985	5.37986		9.46747	5.05013
		8.06043	5.39384	-0.0280381	5.16371		7.98989	4.42405
	FeR-2	2.56809	4.85933	-0.403439	5.60187		2.00018	4.6408
	session b	1.4909	6.35537	-4.29108	5.33557		2.76029	5.26741
		5.86365	6.85283	-0.89524	5.89624		9.54497	5.24422
		5.00918	5.129	-0.682655	4.22491		4.88615	4.60891
		6.75815	5.10199	0.588117	5.61501		8.62894	3.68003
		3.97112	5.45965	1.0963	5.16805		4.55067	4.79949
mean (± 95%CI)		5.01388	1.73776	-0.28532	1.24811		5.98135	1.74832
		7.20193	4.56446	-1.78074	4.21492		8.65674	3.63818
		15.566	4.63459	5.13295	4.46421		12.8038	4.54502
		13.9881	5.03666	0.128992	4.60508		14.4687	4.1013
		8.43399	5.77353	-3.31858	5.12546		10.9262	4.71885
		11.6795	5.7495	-0.104556	4.60828		13.2768	4.70727
	IF-G	10.8061	4.83753	-0.405753	5.05342		11.1755	3.58407
	session b	19.9302	4.56738	10.2596	3.50542		14.2942	4.60622
		8.66497	3.68599	5.78619	4.41381		8.94306	3.45902
		5.22612	5.2772	1.10429	4.1973		8.01322	4.85493
		14.5107	5.90932	-3.2205	5.21383		13.7968	4.53257
		7.10431	5.30637	-4.33869	5.30254		8.40974	3.64373
		14.7665	7.18072	4.51575	5.00167		11.1738	6.01026
		4.38886	5.08762	0.00903026	4.67704		2.3959	4.20943
mean (± 95%CI)		10.9436	2.78663	1.05908	2.56196		10.6411	2.04121
		14.754	11.4795	-5.10689	8.51165		10.4766	7.09464
		16.4215	9.85387	-1.56107	7.45727		12.8151	6.83815
		14.1295	9.56831	2.12758	7.97811		9.8145	6.88327
		5.67254	10.4093	-0.160141	7.88969		7.50614	6.97869
		7.55577	9.97864	-6.98945	8.22812		11.5821	6.61998
		14.1501	10.1222	-2.24393	8.15381		17.3912	6.41266
	IF-G	9.2613	10.6242	-4.33672	8.25178		9.45289	6.85732
	session c	9.425	9.82202	-5.70105	7.03417		9.57305	6.92551
		19.978	9.1082	-2.61413	7.5647		19.5139	6.26945
		10.1909	11.2624	4.21373	8.1501		8.30848	7.78057
		11.5622	10.0939	1.70807	7.21401		12.6329	7.16218
		-3.44576	11.3396	-10.1531	6.99389		-0.696469	8.32277
		8.38007	10.5999	1.46021	7.86888		9.32451	6.53436
		14.1656	12.0604	4.2013	7.48402		14.5657	8.18895
mean (± 95%CI)		10.8715	3.26562	-1.79683	2.49856		10.8758	2.76118
CGN in-house reference materials
		1.29072	8.72081	2.71001	5.46014		-0.589484	6.67022
		-4.2598	8.64709	-2.14967	5.78513		-1.4274	6.21298
		1.51079	7.54601	-3.3155	5.65984		3.72872	5.12679
	LP 1	13.3161	9.56141	6.26577	5.44623		8.32527	7.05715
	session a	-5.61604	9.94387	1.62426	5.95986		-2.93714	6.68994
		3.74895	8.88658	3.47285	5.82806		-0.771898	6.49739
		6.00568	8.8279	2.78618	5.85165		4.75793	6.67923
		4.51142	10.2886	0.382152	6.90189		3.97113	6.75132
mean (± 95%CI)		2.56347	4.98474	1.47201	2.59592		1.88214	3.23619
		4.83519	10.4209	3.46416	7.30624		3.43847	8.00305
		-3.1876	12.1984	-5.07396	7.78014		0.947772	7.93674
		7.85967	9.30832	1.11843	7.72153		7.01453	6.45385
		4.26896	10.9438	-5.05865	7.37291		7.38994	8.18342
		-3.81828	9.64459	-5.12255	6.45769		0.817889	6.91621
		-6.04132	9.74242	4.72579	6.25283		-5.01004	7.89641
		-3.63992	9.89404	3.02281	7.14118		-6.37517	7.30831
	LP 1	3.32364	7.79732	-2.12039	5.69013		2.41392	5.47646
	session c	-5.52533	9.5098	3.52851	6.8804		-3.89409	7.21247
		-0.571644	11.4085	8.78369	7.88194		-1.89147	8.45118
		10.0504	10.3436	5.67104	6.08321		5.26887	7.26711
		-6.91067	13.3954	-4.26444	8.51662		0.471137	8.30721
		6.53254	12.5822	5.49321	8.6881		4.28453	8.05665
		2.00905	8.0826	10.132	6.68391		-3.8495	6.27129
		-1.23483	10.7009	4.96475	7.91097		-3.14083	8.05348
		4.23162	10.9959	-4.08711	6.3033		6.29334	8.81927
mean (± 95%CI)		0.761343	2.83772	1.57358	2.7562		0.886206	2.4051
		0.880587	8.8369	0.316187	6.11828		1.68337	6.09891
		-3.43067	9.56656	-5.78876	5.75003		-3.68391	6.61496
		0.192482	9.22459	-3.93469	5.50038		0.614566	6.65858
	AGC 351	6.30227	9.81281	4.96852	6.46602		1.22429	6.95107
	session a	3.25108	8.44396	1.69405	6.35956		0.392198	5.99144
		-1.27099	9.36036	3.81034	5.51355		-5.77141	7.2603
		-1.19566	8.78207	-0.330579	4.77312		-1.95859	5.95534
mean (± 95%CI)		0.675586	2.99018	0.105011	3.60568		-1.07135	2.60346
		1.14007	7.03476	4.96487	5.33866		-0.257376	5.344
		1.11106	5.44566	1.67561	5.38236		-0.904511	4.58623
		0.696559	5.23099	4.67071	4.7506		-2.92178	4.16143
		-2.45393	5.22171	0.695657	5.60652		-5.76951	4.19372
		-2.64838	5.75974	-0.107426	4.69514		-2.64891	4.62737
		-1.81502	4.85351	-1.06147	4.7106		0.391616	3.98
	AGC 351	-1.40594	5.42406	-2.04821	5.04316		-3.64412	4.28982
	session b	-4.37715	5.16606	-3.87641	4.73357		-3.84197	3.98754
		-4.0802	5.48972	0.478477	5.72519		-3.36886	4.32587
		-5.78322	5.25311	-5.69945	4.20756		-3.55296	4.65257
		-1.75943	6.40233	-0.212352	5.68993		-3.81349	4.61961
		0.370963	5.74878	1.41612	4.44584		-1.88171	3.74522
mean (± 95%CI)		-1.75038	1.44692	0.0746763	1.96127		-2.68447	1.10878
		5.77371	10.8277	-5.45515	5.66236		8.38291	7.80722
		3.79046	8.46169	-2.05109	5.92899		5.82348	6.74187
		8.31374	9.59262	-6.09607	7.09649		11.195	5.91608
	160245	15.5203	9.44667	1.35445	5.91457		14.7149	6.26185
	session a	13.2171	10.7067	6.61905	6.21389		13.3035	7.19783
		10.3564	9.48039	-1.50597	6.46903		8.41822	6.74775
		7.22137	9.21087	2.0267	6.48848		5.3039	6.41884
mean (± 95%CI)		9.17044	3.83407	-0.729726	4.12607		9.59171	3.33498
